# Supplementary material for: The Effects of Side-Chain Configurations of a Retro–Inverso-Type Inhibitor on the Human T-Cell Leukemia Virus (HTLV)-1 Protease
Source: Molecules. 2022 Mar 2;27(5):1646. doi: 10.3390/molecules27051646 (PMC8911550; doi:10.3390/molecules27051646)
Supplement: Supplementary file 1 [file molecules-27-01646-s001.zip]

Archive with 1 entries (1 files):
- molecules-1595354-supplementary.pdf
